# Supplementary material for: Grafting of iPS cell-derived tenocytes promotes motor function recovery after Achilles tendon rupture
Source: Nat Commun. 2021 Aug 18;12:5012. doi: 10.1038/s41467-021-25328-6 (PMC8373964; doi:10.1038/s41467-021-25328-6)
Supplement: Supplementary file 5 — Supplementary Movie 2 [file 41467_2021_25328_MOESM5_ESM.zip]

Archive with 1 entries (1 files):
- Supplementary Movie 2.mp4
