# Supplementary material for: Grafting of iPS cell-derived tenocytes promotes motor function recovery after Achilles tendon rupture
Source: Nat Commun. 2021 Aug 18;12:5012. doi: 10.1038/s41467-021-25328-6 (PMC8373964; doi:10.1038/s41467-021-25328-6)
Supplement: Supplementary file 9 — Source Data [file 41467_2021_25328_MOESM9_ESM.xlsx]

## Sheet: Figure 1b
Figure 1b: RT-qPCR analysis of iPSC-derived syndetome
Exp	PAX1			SCX			MKX			TNMD			COL1A1			COL1A2			FMOD
SCL	1	0.771	1.455	1	1.234	1.131	1	1.115	1.165	1	0.967	1.205	1	0.83	0.91	1	0.83	0.885	1	0.968	0.821
SYN_d2	0.241	0.171	0.203	2.053	1.156	0.845	0.064	0.088	0.064	2.353	3.902	4.377	11.775	7.793	6.411	1.014	0.968	0.896	0.58	0.553	0.457
SYN_d4	0.313	0.226	0.235	18.287	8.725	8.484	0.16	0.139	0.174	10.018	12.732	11.546	19.988	16.027	15.434	2.126	1.907	1.949	1.125	1.081	1.12
SYN_d6	0.099	0.116	0.168	32.478	25.815	21.611	2.033	1.91	1.639	19.54	24.211	21.125	21.157	23.603	18.854	3.211	3.217	3.077	2.003	2.107	1.855
SYN_d8	0.021	0.101	0.081	60.504	42.172	29.523	5.25	4.514	3.121	27.901	27.867	39.017	44.909	38.385	38.494	4.622	4.165	3.969	3.139	2.39	2.335

## Sheet: Figure 1c
Figure 1c: Positive rates to DAPI
count	POSI (red)	DAPI (blue)	POSI/DAPI (%)
SCX-1	183	201	91.0448
SCX-2	165	189	87.3016
SCX-3	141	146	96.5753
MKX-1	190	226	84.0708
MKX-2	195	215	90.6977
MKX-3	107	111	96.3964
COL1A1-1	128	137	93.4307
COL1A1-2	104	147	70.7483
COL1A1-3	123	163	75.4601
COL1A2-1	112	156	71.7949
COL1A2-2	128	186	68.8172
COL1A2-3	127	138	92.029

## Sheet: Figure 1d
Figure 1d: EdU-positive rates to MKX
count	MKX	EdU	Rate (%)
1	148	6	4.05405
2	128	14	10.9375
3	126	9	7.14286
4	140	8	5.71429
5	108	7	6.48148
6	102	4	3.92157
7	102	8	7.84314
8	132	6	4.54545
9	133	5	3.7594

## Sheet: Figure 4c
Figure 4c: AFI of iPSC-tenocytes rats and untreated rats
AFI	0wk	1wk	2wks	3wks	4wks			p-value
iPSC-tenocytes-1	3.37004	-81.77	-9.35343	-19.362	-1.68777		Unteated v.s iPSC-tenocytes_0wk	0.900198
iPSC-tenocytes-2	0.0443279	-60.8424	-30.9077	-7.70163	0.405623		Unteated v.s iPSC-tenocytes_1wk	0.0048
iPSC-tenocytes-3	1.25082	-96.0803	-3.32253	-0.774847	2.44688		Unteated v.s iPSC-tenocytes_2wks	<0.0001
iPSC-tenocytes-4	-1.95241	-87.0205	-35.9	-9.43332	9.87885		Unteated v.s iPSC-tenocytes_3wks	0.3284
iPSC-tenocytes-5	0.647838	-98.1471	-11.3156				Unteated v.s iPSC-tenocytes_4wks	0.2556
iPSC-tenocytes-6	-0.208066	-101.011	-30.1923
iPSC-tenocytes-7	-4.87384	-96.0408	-29.4731
iPSC-tenocytes-8	4.65784	-74.7434	-24.5539
iPSC-tenocytes-9	2.08617	-78.765	-43.1452
iPSC-tenocytes-10	2.89601	-73.3352	-6.92892
iPSC-tenocytes-11	-10.5757	-80.3938	-33.7735
iPSC-tenocytes-12	-9.89648	-91.6258	-36.3716
iPSC-tenocytes-13	-0.716939	-42.4431	-19.5107
iPSC-tenocytes-14	-8.50899	-62.0598	-33.2182
Untreated-1	0.472461	-120.392	-56.2213	-6.77971	-4.46342
Untreated-2	0.872663	-100.588	-45.4901	-29.1439	-29.7875
Untreated-3	-6.77675	-67.893	-32.4156	-14.7997	-3.2731
Untreated-4	-24.1	-96.0803	-57.3476	-12.6071	5.48919
Untreated-5	-2.91106	-82.8085	-45.2734
Untreated-6	-1.92426	-93.271	-41.6615
Untreated-7	0.421763	-142.146	-49.111
Untreated-8	18.1745	-97.0261	-47.3501
Untreated-9	-8.47528	-101.88	-60.1681
Untreated-10	-7.03973	-123.648	-47.346
Untreated-11	9.80407	-91.8767	-60.8553
Untreated-12	3.03976	-95.3491	-45.2145
Untreated-13	-4.80445	-91.4839	-63.2299
Untreated-14	-3.62275	-106.132	-51.3958

## Sheet: Figure 4d
Figure 4d: Heel height and ankle angle of iPSC-tenocytes rats, untreated rats, and uninjured rats
Heel Height (cm)	Untreated										iPSC-tenocytes										Uninjured					p-value
1wk	0.291139	0.665464	0.580427	0.268483	0.0811078	0.290463	0.247034	0.184363	0.652581	0.215147	0.257925	0.220481	0.125568	0.126786	0.104093	0.213035	0.0582987	0.313689	0.783712	0.43785					Unteated v.s iPSC-tenocytes_1wk	0.387463
2wks	0.229708	0.612577	0.0488335	0.190969	0.169668	0.181751	0.180651	0.283194	0.187873	0.522271	0.277708	0.460385	0.103122	0.300556	0.908822	0.500855	0.917328	0.698617	1.14032	0.752379					Unteated v.s iPSC-tenocytes_2wks	0.0115
4wks	0.131569	0.326441	0.317682								0.334125	0.667423	0.684097								-8.44383	-9.56983	-1.85649		Unteated v.s iPSC-tenocytes_4wks	0.0989
Ankle Angle (deg)	Untreated										iPSC-tenocytes										Uninjured					p-value
1wk	11.6761	15.779	46.5807	15.1432	32.4583	42.0384	16.017	38.7301	29.8582	33.3382	17.1518	27.1884	23.5804	5.44108	42.0238	22.8201	30.1911	25.7195	3.8041	23.3495					Unteated v.s iPSC-tenocytes_1wk	0.2743
2wks	3.12825	-5.76533	14.461	10.4975	30.4627	26.5894	24.0194	38.7301	29.8582	33.3382	10.4988	0.0868923	12.7965	0.168677	2.3838	3.58096	4.80406	-0.1599	-25.049	0.9208					Unteated v.s iPSC-tenocytes_2wks	0.0029
4wks	7.55998	-5.58012	2.60713								-3.7601	-30.3459	-10.7019								0.341316	0.645671	0.694256		Unteated v.s iPSC-tenocytes_4wks	0.1631

## Sheet: Figure 4e
Figure 4e: Ultimate failure load of iPSC-tenocytes rats, untreated rats, and uninjured rats
UFL (N)	Untreated					iPSC-tenocytes					Uninjured									p-value
2wks	24.9421	26.8728	14.5726	41.4222	27.9891	38.04	43.3105	65.6393	37.3572	50.0778									Unteated v.s iPSC-tenocytes_2wks	0.02
4wks	67.3598	43.2595	37.4664			54.0776	49.9002	52.5287			52.1865	58.8009	50.9249	55.8499	53.9893	44.8589	78.1171		Unteated v.s iPSC-tenocytes_4wks	0.789

## Sheet: Figure 5b
Figure 5b: Density of cell fibers stained with eosin
%	Untreated	iPSC-tenocytes			p-value
1	70.311	90.245		Unteated v.s iPSC-tenocytes	0.0239
2	82.965	88.16
3	76.35	91.272
4	82.984	91.824

## Sheet: Figure 5c
Figure 5c: Angle of hematoxylin-positive cells
Untreated (deg)	iPSC-tenocytes (deg)	ave	var.p
0.037	0.331	24.1632	697.537	Untreated
0.248	0.79	14.1131	253.467	iPSC-tenocytes
0.768	1.227
0.77	1.255
1.083	1.304
1.533	1.646
2.787	1.742
3.026	1.779
3.4	2.327
3.608	2.392
4.383	2.805
4.523	3.182
5.246	3.849
6.752	4.106
7.604	5.061
7.961	6.411
8.525	6.495
8.597	6.984
9.645	9.092
10.286	11.513
10.293	11.772
12.798	12.309
13.763	13.352
13.77	13.468
15.348	13.76
17.221	16.954
17.651	18.327
24.875	18.431
32.351	19.14
40.896	19.159
56.222	19.307
65.834	19.488
77.848	20.43
78.676	23.48
87.177	24.285
93.637	32.633
95.445	41.838
96.216	45.341
99.699	47.198
99.883	85.398
100.359	117.2
102.786	138.293
106.898	144.033
136.303	150.959
136.996	161.992
140.254	163.662
145.658	164.027
149.648	165.099
150.774	165.608
151.328	167.684
152.093	167.943
152.902	168.598
153.958	171.489
155.088	173.593
157.07	174.145
157.089	174.41
164.141	176.728
164.546	177.609
164.818	177.646
165.047	177.702
167.096	178.445
167.407	178.59
168.544	178.855
169.002	179.217
169.681	179.483
172.632
172.777
172.935
173.094
173.128
173.306
173.528
174.181
175.889
177.41
178.451
179.296
179.782

## Sheet: Figure 5e
Figure 5e: Positive rates of anti-human specific vimentin to DAPI
count	Vim (red)	DAPI (blue)	Vim/DAPI (%)
COL1-1	45	991	4.54087
COL1-2	37	1113	3.32435
COL1-3	15	357	4.20168
COL1-4	55	887	6.20068
COL3-1	53	1089	4.86685
COL3-2	22	880	2.5
COL3-3	16	298	5.36913
COL3-4	16	179	8.93855

## Sheet: Figure 6a
Figure 6a: Proliferation of human primary tenocytes in concentrated culture supernatant of iPSC-tenocytes
Abs450	Base medium			Flow through sample			Concentrated culture supernatant (x10)					p-value
5	0.35	0.337	0.351	0.758	0.767	0.812	1.098	0.936	1.07		Concentrated v.s Flow through_5.0	0.0083
7.5	0.427	0.404	0.424	0.921	0.929	0.896	1.17	1.315	1.149		Concentrated v.s Flow through_7.5	0.005
10	0.479	0.469	0.518	1.006	0.985	0.94	1.244	1.343	1.287		Concentrated v.s Flow through_10.0	0.0008

[truncated: 10 more sheets: Figure 6c, Figure 6d, Figure 6e, Figure 6f, Figure S1a, Figure S4a, Figure S4b, Figure S4e, Figure S4g, Figure S4h]
